# Supplementary material for: Warming Decreases Bioconversion of Polyunsaturated Fatty Acids in Chironomid Larvae Maintained on Cyanobacterium Microcystis
Source: Biomolecules. 2021 Sep 7;11(9):1326. doi: 10.3390/biom11091326 (PMC8471874; doi:10.3390/biom11091326)
Supplement: Supplementary file 1 [file biomolecules-11-01326-s001.zip]

Archive with 1 entries (1 files):
- biomolecules-1339394-supplementary.pdf
